# Supplementary material for: The Impacts of the Sterilization Method and the Electrospinning Conditions of Nanofibrous Biodegradable Layers on Their Degradation and Hemocompatibility Behavior
Source: Polymers (Basel). 2024 Apr 9;16(8):1029. doi: 10.3390/polym16081029 (PMC11053452; doi:10.3390/polym16081029)
Supplement: Supplementary file 1 [file polymers-16-01029-s001.zip]

Archive with 1 entries (1 files):
- polymers-2931534-supplementary.pdf
